# Supplementary material for: p53 controls genomic stability and temporal differentiation of human neural stem cells and affects neural organization in human brain organoids
Source: Cell Death Dis. 2020 Jan 23;11(1):52. doi: 10.1038/s41419-019-2208-7 (PMC6978389; doi:10.1038/s41419-019-2208-7)
Supplement: Supplementary file 12 — Supplemental Table 3 [file 41419_2019_2208_MOESM12_ESM.xlsx]

## Sheet: Sheet1
symbol	FC (log2) p53 vs Ctrl	p 'p53 vs Ctrl'
TP53	-7.7621	2.21228e-05
GDF15	-5.3529	0.000480049
ONECUT1	-4.269	0.00342241
LGI1	-3.9417	0.0387334
CYP26A1	-3.8658	0.00693813
CRABP2	-3.7525	0.0256609
EDA2R	-3.2793	0.0329393
PAX3	-3.2537	0.0313705
CDKN1A	-2.863	0.0345927
ZIC3	-2.3834	0.0155264
GRAPL	-2.3802	0.027148
NEFM	-2.3786	0.017139
RRM2B	-2.3708	0.0142364
SEMA3F	-2.3384	0.0058689
NEGR1	-2.2945	0.0270888
PPP1R1A	-2.291	0.0117917
TM4SF18	-2.2157	0.0438914
RBFOX3	-2.2101	0.0111488
MTMR11	-2.1493	0.00906196
SERTAD4	-2.1061	0.00624359
UBXN4	-2.0892	0.00245764
BTG2	-2.0656	2.97161e-05
BDH2	-2.048	0.00562888
ATP6V1B1	-2.0402	0.0228106
LOC642934	-2.0401	0.0362201
CDH5	-2.0249	0.000863128
BRWD1-IT1	-2.0148	0.036722
TP53TG1	-1.9938	0.0190432
PEAR1	-1.9808	0.000803825
INPP5D	-1.9607	0.00185154
LRRC1	-1.9438	0.0448262
FLJ41481	-1.9424	0.00166443
LRRC17	-1.9168	0.00823195
MAMDC4	-1.9001	0.0142402
C1orf186	-1.8971	0.0117362
ATP8B1	-1.8958	0.0394784
TWIST2	-1.8689	0.00237631
DNM1	-1.8672	0.0108204
MIR548L	-1.8621	0.0277838
NPPA-AS1	-1.8581	0.0462178
MIR548AC	-1.8527	0.00789984
KCNK10	-1.8486	0.000881115
GAL3ST4	-1.8413	0.000757302
NLRP1	-1.8359	0.00506576
MCCC2	-1.8297	0.02761
FDXR	-1.8225	0.0283251
MIR3190	-1.7948	0.0499939
HIST1H1T	-1.7927	0.039113
CYGB	-1.7857	0.0350093
HIST1H1D	-1.7821	0.0331914
SNAP23	-1.7793	0.0103483
ALDH6A1	-1.7765	0.0232503
NQO1	-1.7709	0.0404903
LOC100508202	-1.7688	0.0160981
INSIG1	-1.7669	0.00136
SDHD	-1.7668	0.0265649
COQ10A	-1.7651	0.0197516
GPA33	-1.7635	0.0103345
LRRC58	-1.7629	0.02977
THBS3	-1.7563	0.0299278
CROT	-1.7496	0.0319113
SLC5A4	-1.7451	0.0342871
SNORA2A	-1.7432	0.00621128
STAT6	-1.7424	0.00568405
CYP2D7P1	-1.7417	0.0133244
NEFL	-1.7373	0.00239796
CATSPER2P1	-1.7362	0.00237266
WIF1	-1.7357	0.0054485
SNX3	-1.7355	0.0056344
AXIN2	-1.7329	0.0427083
ACER2	-1.726	0.00512048
MIR4640	-1.7219	0.035713
MIR4640	-1.7219	0.035713
MIR4640	-1.7219	0.035713
MIR4640	-1.7219	0.035713
MIR4640	-1.7219	0.035713
ACADVL	-1.7122	0.013135
LOC100128023	-1.7023	0.0385401
TRIM43B	-1.7023	0.0454735
PTPN18	-1.6997	0.00313187
VAMP3	-1.6954	0.0346559
MBOAT1	-1.6827	0.0416373
SLC26A10	-1.6823	0.00786084
C19orf73	-1.6813	0.0382899
DDX11L2	-1.6722	0.025798
FAH	-1.6699	0.00795796
ENO3	-1.6676	0.025732
COQ3	-1.666	0.0366207
CGB1	-1.6645	0.0412015
ATF7IP2	-1.661	0.0065514
POLH	-1.6578	0.0160394
MS4A6E	-1.6554	0.000344943
MIR4534	-1.6524	0.0196686
PPIP5K1	-1.6518	0.0206276
HADH	-1.6507	0.00113931
BCKDHB	-1.6477	0.00513155
DOC2GP	-1.6457	0.00572061
PYCR1	-1.6434	0.0123605
FAM98C	-1.6324	0.0122474
YPEL3	-1.6319	0.00373299
RNF168	-1.6303	0.0248783
LOC100132215	-1.6218	0.0132092
DTYMK	-1.6174	0.00261234
MOSPD1	-1.6128	0.0229981
NFATC2IP	-1.6091	0.0156
LYN	-1.6085	0.0328901
F11R	-1.608	0.00125597
LOC100653329	-1.6027	0.0101416
ASB12	-1.6014	0.0330209
C22orf40	-1.5983	0.00615081
TAPT1	-1.5951	0.00522457
MAN2C1	-1.5936	0.0499227
AVEN	-1.5914	0.0191974
MZF1	-1.5905	0.0143589
LOC340544	-1.5776	0.0479529
ZNRD1	-1.5773	0.03288
LIN7C	-1.5747	0.00536101
SAT1	-1.5729	0.0259387
SLC6A9	-1.572	0.00100842
IGLV3-16	-1.5691	0.0495399
VWCE	-1.569	0.0110363
SEC31B	-1.5663	0.0317776
NDST3	-1.566	0.00181063
ARSA	-1.5627	0.00710598
WNT2B	-1.5624	0.0313129
SLC6A15	-1.5604	0.0493725
ASL	-1.5563	0.00105664
NDP	-1.5549	0.0152992
RAB31	-1.5532	0.00699398
ADRA2C	-1.5527	0.048084
RMI2	-1.5521	0.0328352
MIB1	-1.5486	0.0198752
C19orf60	-1.5475	0.0164765
UFL1	-1.5458	0.0145935
PPP1R13L	-1.5453	0.0313638
TRAPPC6B	-1.5436	0.00668474
IL11RA	-1.5417	0.0101345
LOC401320	-1.5413	0.0471625
LOC390660	-1.5405	0.0183238
HIST1H2AI	-1.5379	0.015022
ANKRA2	-1.5363	0.00614743
ARFGEF1	-1.5361	0.00145677
MYO5C	-1.5359	0.00632471
EMID1	-1.5354	0.042669
EXOSC5	-1.5343	0.000607671
LOC286437	-1.5337	0.0465467
LOC100287562	-1.5316	0.0253452
VAX2	-1.5296	0.0122761
MIAT	-1.5274	0.0380059
PITPNA-AS1	-1.5272	0.0111306
DDX26B	-1.5259	0.0159064
TFDP1	-1.5259	0.0178116
SNHG3	-1.5239	0.0317445
GJB4	-1.5232	0.0490246
EML3	-1.5204	0.000429715
ALKBH2	-1.5163	0.0376659
HIST3H2BB	-1.5123	0.018146
PLD2	-1.511	0.00020282
PLAC8L1	-1.5066	0.0382021
TRIM22	-1.505	4.89629e-06
SPATA20	-1.5049	0.00165633
TMEM106B	-1.5025	0.008583
KANK1	-1.5007	0.00297208
SPC24	-1.4991	0.0428458
TARBP1	-1.499	0.0113167
DZIP1	-1.4976	0.0371644
DDX11L10	-1.4964	0.0145296
CCDC167	-1.4954	0.000283506
RNF5P1	-1.495	0.041051
FAM82A2	-1.4941	0.0186365
PRMT3	-1.4926	0.0212155
HIST1H2AB	-1.4897	0.010123
MYO19	-1.4896	0.00132073
MAP4K1	-1.4892	0.014735
TNFRSF10B	-1.4856	0.0369706
PRDX5	-1.4848	0.0120456
KLHDC9	-1.4826	0.0292227
IGSF9	-1.4816	0.0327625
GEMIN8	-1.4814	0.0307888
AP1AR	-1.4811	0.0052803
CCNG1	-1.4797	0.039043
CSDAP1	-1.4779	0.0237299
LAG3	-1.4775	0.00574191
CUL9	-1.4765	0.00403349
PTPN20A	-1.4752	0.0393734
LEPREL2	-1.4746	0.0489863
RNU12-2P	-1.4745	0.029759
GLOD4	-1.472	0.0410651
UCHL3	-1.4702	0.0126469
KIFAP3	-1.4668	0.014974
QTRT1	-1.4661	0.0108746
PACSIN3	-1.4657	0.0314031
FHOD1	-1.4641	0.00436261
SSBP4	-1.4616	0.000874243
HIST1H1C	-1.4615	0.0346511
TMEM168	-1.4609	0.00723931
RN5S431	-1.4587	0.0142976
WASH4P	-1.4587	0.0108128
PPIEL	-1.4584	0.0296239
DKFZP434I0714	-1.4576	0.00275085
APRT	-1.4575	0.00842895
TSPAN11	-1.4556	0.0221919
SEC11C	-1.4552	0.0269933
FBXO4	-1.4539	0.0498117
LOC100131691	-1.4539	0.0408107
SLC35A4	-1.4523	0.0417671
PIDD	-1.4509	0.00344014
PPIP5K2	-1.4491	0.0177592
LEF1-AS1	-1.4487	0.0361794
KCTD1	-1.448	0.0328068
HIST1H2BC	-1.4471	0.0250804
LOC100129858	-1.4466	0.0192905
SLCO3A1	-1.4457	0.0285503
HIST1H2AE	-1.4456	0.00875796
NFATC4	-1.4438	0.0163268
GSTK1	-1.4428	0.0377765
FADD	-1.4425	0.0165694
TMEM9B-AS1	-1.4418	0.048648
LOC100505882	-1.437	0.0144465
IGDCC4	-1.4365	0.0253708
HCCS	-1.4332	0.0260778
GPX8	-1.4329	0.0207265
C5orf62	-1.4315	0.00193316
TAF1D	-1.4293	0.0127172
HAUS4	-1.4268	0.00425786
FAM167B	-1.4265	0.00255306
C16orf13	-1.4258	0.0288179
C19orf70	-1.4257	0.0038578
BBS10	-1.4246	0.000696924
HSD17B14	-1.4246	0.0126209
KIAA0391	-1.4245	0.00550468
HIST1H1B	-1.4241	0.00293476
ATPBD4	-1.4207	0.00884758
LOC100287177	-1.4201	0.0031709
LOC284385	-1.4195	0.019852
HSPA4L	-1.4188	0.0274134
COX6B1	-1.4182	0.03427
EGFL7	-1.418	0.0304478
YIPF6	-1.4179	0.0216531
RSAD1	-1.4156	0.0142734
TRIM53AP	-1.4155	0.0225357
IFI6	-1.4139	0.037385
MFSD3	-1.4136	0.00366917
C22orf32	-1.4134	0.0309368
LOC100507316	-1.4122	0.012497
LOC100506823	-1.4105	0.0385918
DECR1	-1.4103	0.00550886
TP53I3	-1.4081	0.0180473
LOC100131066	-1.4079	0.00988658
LOC100505769	-1.4067	0.015587
RAB33B	-1.4062	0.0013721
LOC729013	-1.4058	0.0109975
ACN9	-1.405	0.036411
LOC100507459	-1.4047	0.00222905
NDRG4	-1.4033	0.0362818
SLC9A5	-1.4027	0.00891487
TSG101	-1.4026	0.00549075
FAM212B	-1.4024	0.00666438
VPS28	-1.402	0.0203261
HIST1H2AM	-1.4018	0.0163929
IER5L	-1.401	0.0291807
SLC25A35	-1.3994	0.0215898
LOC286254	-1.3964	0.00136532
SPANXC	-1.396	0.0137625
PLXNB2	-1.3958	0.0144915
AGER	-1.394	0.0163286
AGER	-1.394	0.0163286
CES5AP1	-1.3937	0.0235878
IGFBP6	-1.3933	0.0105897
TIRAP	-1.3933	0.0203935
PCTP	-1.3917	0.0467056
SLC16A13	-1.3915	0.0127862
CETN3	-1.39	0.042541
ERLIN1	-1.3894	0.0181017
TMEM140	-1.3893	0.0324034
NIT2	-1.3892	0.0203799
AARD	-1.3879	0.0361046
AGER	-1.3878	0.0164046
AGER	-1.3878	0.0164046
AGER	-1.3878	0.0164046
AGER	-1.3878	0.0164046
RABEPK	-1.3876	0.0228509
STRA13	-1.3876	0.0133373
LOC100652973	-1.3874	0.0489089
ALKBH7	-1.387	0.0315957
NFU1	-1.3862	0.0347274
NS3BP	-1.3858	0.0366855
IFT74	-1.3855	0.00614905
LOC100131655	-1.3852	0.00425485
THOC6	-1.3849	0.0189241
EHMT2	-1.3847	0.0260485
EHMT2	-1.3847	0.0260485
EHMT2	-1.3847	0.0260485
EHMT2	-1.3847	0.0260485
EHMT2	-1.3847	0.0260485
EHMT2	-1.3847	0.0260485
EHMT2-AS1	-1.3847	0.0260485
PCNA-AS1	-1.3847	0.0271869
SPPL2B	-1.384	0.0419616
CCDC61	-1.3832	0.0187828
ABCB6	-1.3824	0.0240165
POFUT1	-1.3806	0.00875906
PPT1	-1.3792	0.0314821
NUDT12	-1.3786	0.0175653
SOLH	-1.3786	0.00527384
COL18A1	-1.3755	0.0034209
XRCC6BP1	-1.3755	0.000461042
P4HTM	-1.3747	0.0288829
RNASEH2B-AS1	-1.3739	0.020221
C6orf226	-1.3737	0.0134327
RRNAD1	-1.3733	0.0217233
CTF1	-1.3731	0.0285882
PRKCI	-1.3722	0.0264201
LIMK1	-1.3699	0.00497655
LOC100129461	-1.3698	0.0107522
GSTA1	-1.3694	0.0240464
MN1	-1.369	0.0053637
ZNF552	-1.3671	0.0119015
OSGEPL1	-1.3663	0.000353562
VARS	-1.3661	0.0143831
SMIM1	-1.3637	0.00917707
PDE1B	-1.3634	0.0431706
SPACA4	-1.3634	0.0115003
PLA2G3	-1.3622	0.0079467
LOC100287803	-1.362	0.0426815
SLC27A5	-1.362	0.0371604
COQ4	-1.3608	0.0271772
LOC100128077	-1.3602	0.0081074
POLD2	-1.36	0.0272965
ANGPTL2	-1.3596	0.0165587
CDK5RAP3	-1.3588	0.0142183
IMMP1L	-1.3588	0.0280484
AMT	-1.3581	0.0260505
NDUFB6	-1.3581	0.0180048
HCG25	-1.3572	0.000551705
VPS52	-1.3572	0.000551705
VPS52	-1.3572	0.000551705
VPS52	-1.3572	0.000551705
VPS52	-1.3572	0.000551705
VPS52	-1.3572	0.000551705
TMEM68	-1.3561	0.0240457
BTN3A3	-1.3555	0.0102085
COMMD8	-1.3553	0.0339042
LOC100289388	-1.3547	0.0138656
BOLA3	-1.3538	0.001961
FLJ45513	-1.3533	0.0404685
TTK	-1.3524	0.00793836
KIAA0101	-1.3511	0.0019534
SLC9A3R1	-1.3506	0.0184603
TRIM27	-1.3499	0.000971247
WDR11	-1.3493	0.0055102
SRGAP2-AS1	-1.3477	0.0386533
CD83	-1.3475	0.0213594
LEPREL4	-1.347	0.00389033
PHF7	-1.3465	0.00187618
RRN3P1	-1.3458	0.0203519
CMTM8	-1.3449	0.0431107
SEPT1	-1.344	0.0137457
FAM104B	-1.3439	0.000306127
ADAMTS7	-1.3434	0.0119142
KDELC1	-1.3433	0.00660205
GPN3	-1.3427	0.0119703
DOK6	-1.3426	0.00922036
PDE6D	-1.3415	0.0293576
TYK2	-1.3415	0.0252601
FAM212A	-1.3411	0.0087067
C12orf73	-1.3408	0.0166093
TRIM4	-1.3405	0.0155653
MIR3942	-1.34	0.038543
TMEM218	-1.3394	0.0283278
PPP1R3E	-1.339	0.0385719
GSTA4	-1.3376	0.00502377
LGI4	-1.3366	0.00106633
FAM127B	-1.336	0.0104601
CKMT1B	-1.3356	0.0222965
LOC100289019	-1.3348	0.000107378
DYNLT1	-1.3347	0.00953865
RAB32	-1.3347	0.0497294
LOC100289196	-1.3345	0.0350508
DCAF12	-1.3341	0.0211194
RABGGTA	-1.3337	0.00374994
PTBP1	-1.3331	0.0332873
BTG3	-1.3325	0.0322411
TSKU	-1.3322	0.00877329
C1orf65	-1.3312	0.00957553
SCAMP1	-1.3312	0.0253524
IGSF5	-1.331	0.0118501
PRPS2	-1.3308	0.000614372
SKP2	-1.3307	0.0357738
RPP25L	-1.3303	0.0175996
MIR622	-1.3302	0.026095
TMEM160	-1.3301	0.00158317
FRG1B	-1.3296	0.0155401
TTC25	-1.3296	0.0405326
ULK2	-1.3291	0.0307253
JKAMP	-1.3289	0.00543926
NUDT15	-1.3262	0.0203888
CYBA	-1.3257	0.0198587
ITGAX	-1.3251	0.0341684
OBSL1	-1.3247	0.0130677
ITPRIPL2	-1.3245	0.0334371
PPP4C	-1.3243	0.00420296
GMPPA	-1.3239	0.044779
PYROXD2	-1.3236	0.0430197
LOC100188947	-1.3235	0.0477682
H1F0	-1.3228	0.00916946
COX18	-1.3226	0.00559396
SERINC2	-1.3221	0.000188083
GTPBP3	-1.3218	0.00671604
SOX12	-1.3215	0.00698319
ECH1	-1.3214	0.00631012
RPS6KA3	-1.3214	0.00406353
MAGEH1	-1.3209	0.00299572
TLR4	-1.3201	0.019488
C6orf223	-1.32	0.0142535
C16orf7	-1.3195	0.0227595
ZNF576	-1.3195	0.0157655
PRKAR1A	-1.319	0.0429922
C16orf5	-1.3182	0.0389901
S100A13	-1.3179	0.0193081
NHP2	-1.3165	0.0125411
PNPLA6	-1.3165	0.0181317
DRAP1	-1.3163	0.0422278
TCF19	-1.3161	0.0218611
TCF19	-1.3161	0.0218611
TCF19	-1.3161	0.0218611
TCF19	-1.3161	0.0218611
TCF19	-1.3161	0.0218611
TCF19	-1.3161	0.0218611
GPSM3	-1.316	0.0145237
NQO2	-1.3156	0.0123182
CLDN9	-1.3153	0.0218195
ISCA2	-1.3134	0.0160208
CCDC99	-1.3129	0.000527637
RNU6-51	-1.3117	0.0245291
C3orf78	-1.3112	0.0333666
UBE3D	-1.311	0.00132399
AK1	-1.3109	0.0157745
TPMT	-1.3109	0.0135626
DDX59	-1.3107	0.0350156
TMCO6	-1.3105	0.0100669
PRPF40B	-1.3101	0.00651646
METTL24	-1.3098	0.0246538
JMJD7-PLA2G4B	-1.3094	0.0062891
GANC	-1.3093	0.0272511
MRPL14	-1.3081	0.00098628
GRIK1-AS2	-1.3078	0.0178729
DSTNP2	-1.3075	0.0453896
AGK	-1.3072	0.0412192
MSH5	-1.3064	0.0475608
C9orf153	-1.3061	0.014348
NOC3L	-1.3061	0.00418557
DCXR	-1.3059	0.0263251
COX14	-1.3053	0.0243763
RPS26	-1.3048	0.0489986
EPHX2	-1.3036	0.0295798
GTF2H2C	-1.3027	0.0308809
MSRA	-1.3027	0.0423958
GAB3	-1.3022	0.0343399
MRGPRG	-1.3022	0.0459928
RHOBTB1	-1.3017	0.00188454
LINC00271	-1.3014	0.0396759
FKBP10	-1.3011	0.0221755
METTL4	-1.301	0.0100463
TMEM216	-1.3006	0.0396793
OAF	-1.3001	0.00837082
BCL7C	-1.2996	0.00214387
HHAT	-1.2993	0.04845
GMFG	-1.2992	0.00120307
RNF157-AS1	-1.2992	0.0439522
MIR548W	-1.2987	0.0172611
LOC100505576	-1.2979	0.0316333
PSTPIP2	-1.2979	0.027965
IL7	-1.2977	0.0391776
DNAJC19	-1.2967	0.0199315
KLLN	-1.2961	0.0481731
ZNF19	-1.2954	0.0143177
SS18L2	-1.2927	0.021269
SCML1	-1.2926	0.0189064
CD3EAP	-1.2925	0.00600594
FOXI3	-1.2924	0.00820003
NICN1-AS1	-1.2919	0.0158913
SNX6	-1.2913	0.0167275
DHRS12	-1.2907	0.00368281
RBM45	-1.2907	0.0285706
CARKD	-1.2906	0.00851062
KLRAP1	-1.2906	0.00952149
COX7B	-1.2905	0.0426908
CCBL2	-1.2903	0.00451368
HIST1H2AD	-1.2903	0.011502
ARAP1	-1.2897	0.00061683
EFCAB4A	-1.2897	0.018181
NUBP1	-1.2885	0.0195491
HMGN3	-1.2881	0.0119396
CTSO	-1.288	0.00888221
RTKN	-1.288	0.00137515
TRAM1L1	-1.2876	0.0100069
C7orf25	-1.2875	0.00210365
ISYNA1	-1.2874	0.00828887
SDC1	-1.2873	0.00660433
HINT2	-1.2872	0.0198279
HAUS1	-1.2868	0.0123711
ARF5	-1.2863	0.0259906
ARL3	-1.2834	0.0187255
C9orf40	-1.2833	0.0170189
C4orf34	-1.2826	0.0388008
CDKN1C	-1.2821	0.00817833
KIAA1704	-1.2821	0.0128899
RNF19B	-1.2816	0.0186394
GAPDHS	-1.2811	0.0480451
CPXM1	-1.281	0.0217503
WASL	-1.281	0.0025407
FANCC	-1.2809	0.00470726
MCEE	-1.2809	0.0150967
ST6GALNAC4	-1.2806	0.00434308
CROCCP2	-1.2803	0.045652
C4orf26	-1.2797	0.0386167
ASPSCR1	-1.2794	0.0278985
ARHGEF37	-1.2791	0.0388725
MARCH5	-1.2791	0.0455222
BBIP1	-1.2788	0.00448968
ECI2	-1.2788	0.0381208
TEX264	-1.2788	0.0149317
TAF1D	-1.2774	0.00113919
RAB8B	-1.2773	0.000130523
SLC4A2	-1.2762	0.0100204
MPV17L2	-1.2759	0.0399024
RPL21	-1.2745	0.0366127
TMEM136	-1.2743	0.0252141
VPS52	-1.274	0.00224971
C12orf32	-1.2738	0.000636433
RPRD1B	-1.2735	0.0492676
ZNF502	-1.2735	0.0209348
ANXA2R	-1.273	0.00333387
CNPY4	-1.2728	0.0213217
CEBPG	-1.2724	0.00416361
IFT27	-1.2724	0.0198508
TMBIM4	-1.2714	0.0292793
IRX3	-1.2712	0.0256483
AMH	-1.2709	0.010819
LIMD1	-1.2709	0.032651
ADAMTS13	-1.2702	0.0259332
RBM18	-1.27	0.0327747
YIF1A	-1.2699	0.026405
MAN1B1	-1.2694	0.0345086
RETSAT	-1.269	0.00902556
SRM	-1.2686	0.0174865
SLC22A14	-1.2685	0.0290283
DHPS	-1.2684	0.00759761
ABHD14A-ACY1	-1.2679	0.00133446
H1FX	-1.2676	0.0321015
ZNF619	-1.2676	0.0149732
ZBTB3	-1.2675	0.00889178
SUMF2	-1.2672	0.0351572
CDK10	-1.2662	0.00418078
PUS10	-1.2662	0.00527063
CISD3	-1.2661	0.00224565
HIST2H2BA	-1.2661	0.0149261
CES2	-1.266	0.00479475
NECAP1	-1.266	0.0126064
ACBD5	-1.2652	0.0481238
YEATS4	-1.2651	0.0134408
MPI	-1.2648	0.0395411
LHFPL2	-1.2637	0.0386907
ZNF708	-1.2637	0.0169368
INVS	-1.2635	0.0385166
CDC42	-1.2632	0.00273368
BRP44	-1.263	0.0206744
BOC	-1.2628	0.0401414
WDR77	-1.2627	0.0231948
MRPS36	-1.2625	0.0385603
TRIM27	-1.2622	0.00290334
ABCA12	-1.2619	0.0141472
EEF1D	-1.2615	0.0466807
PGAP3	-1.2613	0.00385072
CA5B	-1.2612	0.0410012
C17orf75	-1.2608	0.0130102
LPXN	-1.2605	0.00363135
TRIM27	-1.2604	0.0137345
RPL21	-1.2601	0.0110695
MIR598	-1.2596	0.0462749
PPAPDC2	-1.2596	0.0459494
PTCD3	-1.2592	0.0247081
LOC100289396	-1.2591	0.028081
ERI2	-1.2588	0.0304503
DDX4	-1.2587	0.0405019
DNAJA1	-1.2584	0.0234229
PREB	-1.2581	0.049771
SDR39U1	-1.258	0.00474277
FAM149B1	-1.2579	0.0161419
PRKAA1	-1.2578	0.00249849
TRIM27	-1.2578	0.00731667
UCKL1	-1.2578	0.00352511
CHCHD10	-1.2574	0.0180997
APBA3	-1.257	0.00272651
TBCA	-1.257	0.0464994
TBCK	-1.2567	0.00122816
LOC388948	-1.2566	0.00152528
APOL2	-1.2563	0.0344162
MSRB2	-1.2563	0.0116969
LSM2	-1.256	0.0331536
LSM2	-1.256	0.0331536
LSM2	-1.256	0.0331536
LSM2	-1.256	0.0331536
LSM2	-1.256	0.0331536
LSM2	-1.256	0.0331536
TRAPPC5	-1.2557	0.0185065
NLGN2	-1.2547	0.00857332
USP14	-1.2546	0.00569779
ATP5J2-PTCD1	-1.2544	0.00235717
COX17	-1.254	0.0491443
TRBV30	-1.2539	0.0340309
ZBTB9	-1.2538	0.0121282
ABHD5	-1.2536	0.0258748
FIBP	-1.2532	0.0188819
RFXANK	-1.2529	0.00841029
TOMM22	-1.2528	0.00247533
DHX33	-1.2527	0.0114973
POTEH	-1.2526	0.0440381
BBS4	-1.252	0.0135814
LOC100294145	-1.2516	0.0201668
LOC100294145	-1.2516	0.0201668
UBE2MP1	-1.2516	0.0193045
VSIG10L	-1.2515	0.00408635
RPP38	-1.2507	0.0144619
ANAPC15	-1.2504	0.0198995
EFNB1	-1.2503	0.0446313
PLGRKT	-1.2496	0.0196497
AKR1A1	-1.2495	0.0464437
C16orf58	-1.2494	0.00337635
HDDC2	-1.2493	0.0204632
SSBP1	-1.2489	0.0256818
TRIM27	-1.2487	0.016024
TRIM27	-1.2487	0.016024
TRIM27	-1.2487	0.016024
COQ2	-1.248	0.0371006
NAT6	-1.2479	0.000491556
XXYLT1-AS1	-1.2477	0.0429716
ZSWIM7	-1.2469	0.0405106
NUP107	-1.246	0.0014618
MANBAL	-1.2458	0.013839
OIP5-AS1	-1.2455	0.0235309
ZNF672	-1.2454	0.0224435
NOG	-1.245	0.0490265
RN5S481	-1.245	0.0454472
ABTB1	-1.2448	0.0111058
IMP3	-1.2445	0.0112759
BBS7	-1.2442	0.0422668
NUDT8	-1.2442	0.0416552
TMSB4XP4	-1.2437	0.0370146
HAUS5	-1.2436	0.00456201
HNRNPAB	-1.2436	0.0248833
SYNGAP1	-1.2433	0.0249884
ADSS	-1.2432	0.0205856
TMEM161A	-1.2432	0.0115085
DAZAP1	-1.243	0.0142483
FRA10AC1	-1.2429	0.0104937
ACSS2	-1.2427	0.0111894
MBD3L2	-1.2426	0.0371204
LIF	-1.2424	0.0372986
PSMD11	-1.2424	0.0353332
LOC100507246	-1.2415	0.0272722
GBP6	-1.2413	0.0464665
RAPGEF3	-1.2413	0.0227085
RPS27	-1.2397	0.000475305
CAPNS1	-1.2386	0.0113807
UBE2R2	-1.2382	0.00444071
PPM1M	-1.2376	0.0395347
C1orf54	-1.2375	0.0409311
CHCHD4	-1.2374	0.0373919
MARCH3	-1.2372	0.0307637
CHCHD5	-1.237	0.00411166
SDF2L1	-1.237	0.0175447
DCAKD	-1.2362	0.00220203
LIPA	-1.2346	0.0234994
MAGED2	-1.2344	0.000780849
CCDC56	-1.2341	0.00321347
FANCG	-1.2341	0.00552998
BOLA1	-1.2339	0.0132138
RARG	-1.2339	0.0482725
C17orf48	-1.2338	0.0220519
LOC100130691	-1.2337	0.0319836
SH3TC2	-1.2323	0.0185055
CLDN12	-1.2322	0.010902
PSMA3	-1.2321	0.0138476
MGST2	-1.232	0.0403578
C7orf60	-1.2319	0.0243663
ZNRD1	-1.2318	0.0385179
GUSB	-1.2316	0.0250985
SFI1	-1.2315	0.0227112
STIM1	-1.2315	0.0152321
GEMIN7	-1.2312	0.0158146
CCND1	-1.2308	0.00650002
GMPR2	-1.2306	0.0249161
SMURF2	-1.2304	0.0194405
SNCG	-1.2304	0.0345552
LOC646471	-1.2301	0.0469205
MFAP2	-1.23	0.0207535
TELO2	-1.2297	0.0201669
DPH3P1	-1.2296	0.0222437
LOC440337	-1.2295	0.0199195
PRAP1	-1.2294	0.0252541
MAP1A	-1.2285	0.0341246
C11orf75	-1.2284	0.0468762
MTX1	-1.2283	0.0499468
NOL12	-1.2283	0.0397945
TNFRSF10C	-1.2283	0.0466435
ELOF1	-1.2281	0.000546484
TEX35	-1.2277	0.0249648
LYPLA1	-1.2274	0.0226216
YIF1B	-1.2273	0.034347
TIPRL	-1.227	0.0128861
HMBS	-1.2268	0.044586
ZFPL1	-1.2266	0.0196638
MIR100HG	-1.2265	0.0283649
LYRM5	-1.2264	0.00448398
PIGF	-1.226	0.0155039
ISCU	-1.2257	0.00438693
TIMM9	-1.2257	0.000545262
ARSB	-1.2248	0.0487374
PCOLCE	-1.2239	0.045325
MRPL34	-1.2238	0.00437464
ACP2	-1.2236	0.0494346
BHLHB9	-1.2235	0.0050057
SCAND1	-1.223	0.00408855
STAP2	-1.2229	0.0316237
NEU3	-1.2228	0.00928708
SLBP	-1.2227	0.0217856
PPOX	-1.2224	0.0387187
C1D	-1.2221	0.0193068
AEBP1	-1.2218	0.0387647
TMEM183B	-1.2216	0.0120712
ERI3	-1.2214	0.0103371
MLLT6	-1.2214	0.00606871
ARL5B	-1.2211	0.0489826
HSPBP1	-1.2206	0.0498976
FAM54B	-1.22	0.0438689
RABAC1	-1.22	0.0391992
SHPK	-1.2197	0.0310532
ARL17A	-1.2196	0.0377212
SLC4A2	-1.2196	0.0116334
PSMD7	-1.2192	0.0172319
TXNL1	-1.2182	0.0113726
NEK8	-1.2177	0.0362771
TIMM13	-1.2175	0.0072672
MRPL13	-1.2171	0.00236286
SNRPD2	-1.2169	0.038571
RAB14	-1.2168	0.0311076
OTUD6B	-1.2167	0.0464039
GLTP	-1.2164	0.0200815
LOC100505549	-1.2164	0.00345091
MMAB	-1.2156	0.0414338
MIR4297	-1.2155	0.011069
ATXN3	-1.2153	0.0374195
TAF9B	-1.2151	0.0358011
TCEAL8	-1.2151	0.0260796
TTC23	-1.2151	0.00382313
PAFAH1B3	-1.215	0.00364916
RSL1D1	-1.215	0.0184717
PNKP	-1.2145	0.0315285
MOSPD2	-1.2143	0.00130571
TDRD3	-1.2134	0.0235189
TEX30	-1.2134	0.0435553
SLC26A11	-1.2129	0.0475721
USP51	-1.2127	0.0498244
FARSB	-1.2124	0.0228845
FLJ32756	-1.2123	0.0329249
LOC100652999	-1.212	0.0384166
OR8U1	-1.212	0.0139826
FAM110D	-1.2115	0.0272607
KIAA1524	-1.2111	0.0438554
DNPEP	-1.211	0.0176832
C16orf59	-1.2105	0.0320424
CEMP1	-1.2103	0.00844769
SLC4A1AP	-1.2103	0.00725854
SLX1A-SULT1A3	-1.2101	0.00782857
SOX15	-1.2099	0.0418405
CMPK1	-1.2096	0.0113247
TIMMDC1	-1.2092	0.0387767
MTDH	-1.2088	0.0233423
FAM189B	-1.2087	0.000457039
FCHO2	-1.2086	0.0434123
MTCH2	-1.2085	9.01413e-05
NDUFB10	-1.2084	0.0267058
CDK5	-1.2083	0.00294469
LOC100509553	-1.2079	0.0456395
ZNF720	-1.2079	0.0323053
RN7SKP8	-1.2077	0.0105841
PHPT1	-1.2075	0.0110582
UCHL5	-1.2064	0.0167759
NRSN2	-1.2063	0.0169173
SLX1B-SULT1A4	-1.2063	0.0149877
TERF2IP	-1.2058	0.00300361
LRIF1	-1.2053	0.004527
SLC35B4	-1.205	0.0315182
DHRS11	-1.2049	0.0263685
PHB2	-1.2048	0.0364697
NDUFB7	-1.2042	0.0376899
ARL1	-1.204	0.0497323
FAM177A1	-1.2031	0.0258014
CHCHD1	-1.203	0.00185024
ZDHHC18	-1.2029	0.0371941
MDFIC	-1.2023	0.0423872
DFFB	-1.2022	0.0253253
PRADC1	-1.202	0.0223019
ATPAF1	-1.2017	0.00705285
FAM40B	-1.2016	0.00523111
OR2B2	-1.2009	0.0167589
VDAC3	-1.2008	0.00893167
LOC100288152	-1.2007	0.0439362
ETV2	-1.2003	0.0195428
LOC100653273	-1.2001	0.00567025
RBM7	-1.2001	0.0177953
TRIM17	-1.2001	0.0463969
PPP1R21	-1.2	0.00320034
ATP1B3-AS1	-1.1994	0.0263592
GYG2	-1.1992	0.00536074
SLC25A11	-1.1989	0.00988288
STK36	-1.1989	0.0430501
FLAD1	-1.1987	0.0129148
CUEDC2	-1.1985	0.023549
FOXRED1	-1.1983	0.0425943
XPC	-1.1981	0.04875
ANAPC16	-1.1978	0.00171787
SLC2A11	-1.1977	0.0238394
CLPP	-1.1976	4.20608e-05
KBTBD4	-1.196	0.0158057
PSMA2	-1.196	0.0411391
RPL26	-1.1956	0.028926
RPH3AL	-1.1955	0.0321414
KIAA0247	-1.1953	0.0389731
NCOA4	-1.1951	0.0373476
EARS2	-1.195	0.0491594
POLE2	-1.195	0.0326824
C1orf43	-1.1948	0.0218803
LYRM2	-1.1947	0.00799954
TXNL4A	-1.1947	0.0314721
CNPY3	-1.1942	0.0217543
RNF185-AS1	-1.1942	0.0227245
POLD1	-1.1941	0.00143752
PRMT7	-1.1939	0.0215327
PGLS	-1.1937	0.0327946
APEH	-1.1936	0.0159293
PPIP5K1	-1.1936	0.0312614
PRIM2	-1.1934	0.00534759
C16orf53	-1.1932	0.00895022
TERF2	-1.1932	0.0395469
NIPSNAP1	-1.1929	0.0106626
MIR606	-1.1923	0.0429203
FASTKD3	-1.1921	0.0275548
PIAS3	-1.1919	0.0209285
TONSL	-1.1919	0.0174183
GSTZ1	-1.1918	0.0413918
ZNF76	-1.1918	0.0114087
CCDC14	-1.1916	0.0479371
RPS19	-1.1916	0.026531
TBXAS1	-1.1916	0.000638704
THAP6	-1.1916	0.0472387
ALS2CR8	-1.191	0.0333343
MALSU1	-1.1903	0.0249078
MID1IP1	-1.1902	0.0231182
DFNA5	-1.1898	0.00552047
SNRNP25	-1.1891	0.00489033
CKS2	-1.1888	0.0345126
ENOPH1	-1.1887	0.00444711
C10orf88	-1.1885	0.00206705
IGKV2D-40	-1.188	0.0471869
PLXNB3	-1.1878	0.018719
ATP5H	-1.1877	0.0381989
SLC25A5	-1.1875	0.0214267
URI1	-1.1869	0.0209797
ZNF783	-1.1869	0.00467223
HIST1H4L	-1.1868	0.0136794
FTSJ1	-1.1865	0.00977345
MTFP1	-1.1865	0.00420894
NDUFB4	-1.1865	0.0133775
SUMO3	-1.1864	0.00327907
HIST2H2AB	-1.1863	0.000261885
HIST1H3I	-1.1862	0.043838
CBX3	-1.1856	0.0225971
RPUSD3	-1.1856	0.0350819
GMNN	-1.1847	0.0122243
ZNF343	-1.1847	0.0163976
IQGAP3	-1.1846	0.0356977
TXN2	-1.1844	0.0449886
RADIL	-1.1841	0.0289575
RANBP6	-1.1839	0.0132547
BEND3	-1.1837	0.00582182
GSR	-1.1837	0.00181101
BRP44L	-1.1835	0.0429953
AP2S1	-1.1828	0.0097068
FMNL3	-1.1827	0.0133541
NABP2	-1.1827	0.0492385
FDX1L	-1.1825	0.0213132
EBAG9	-1.1824	0.0183083
LOC100506369	-1.1823	0.0486825
ACTR1B	-1.1821	0.0180316
ZDHHC2	-1.1815	0.0497959
MRPS12	-1.1808	0.04201
GRIN3B	-1.1806	0.0324303
LOC100509129	-1.1806	0.0433474
SLC5A6	-1.1803	0.039582
APOO	-1.1801	0.038745
ZCCHC4	-1.1801	0.0344618
TIMM21	-1.1799	0.0115509
LINC00207	-1.1798	0.0267539
HERC2P10	-1.1795	0.0429093
CCT5	-1.1794	0.010457
MRPL45	-1.1791	0.00625303
SEPW1	-1.179	0.00442864
PRMT1	-1.1784	0.00803162
SUCLG1	-1.1781	0.0453245
TSTA3	-1.1779	0.00306004
C1orf86	-1.1776	0.0113054
OR5A2	-1.1769	0.0316763
COPS4	-1.1764	0.0224023
LAS1L	-1.1762	0.021518
CRADD	-1.1761	0.0170475
CALM3	-1.1757	0.00927113
EIF4EBP1	-1.1756	0.027268
LMBRD1	-1.1752	0.0325753
AK3	-1.1751	0.0294941
MADD	-1.1747	0.0342857
EXOSC2	-1.1745	0.00906397
NOTUM	-1.1732	0.00615973
OR10G9	-1.1732	0.0166551
C12orf66	-1.1727	0.00232889
SPG21	-1.1723	0.00180953
MRP63	-1.1719	0.00947283
GPX1	-1.1713	0.0488128
CTXN1	-1.1691	0.00469934
KCNK17	-1.1689	0.0402552
GNL3	-1.1687	0.0281352
CNTROB	-1.1684	0.0223765
NME6	-1.1683	0.031063
ANAPC4	-1.1679	0.0166564
CBFB	-1.1676	0.0274809
NDUFAF3	-1.1676	0.0240033
SAP30L	-1.1675	0.0440609
CNDP2	-1.1669	0.00229133
RAB23	-1.1667	0.0362928
TYSND1	-1.1666	0.021091
GNG12	-1.1665	0.00469658
HPX	-1.1661	0.0124163
CLCC1	-1.1658	0.0239298
POLR1C	-1.1655	0.0447352
INSL3	-1.165	0.0262403
TFF3	-1.1648	0.00549989
LOC400707	-1.1645	0.0183243
KCNMB2	-1.1638	0.0239368
NDST2	-1.1632	0.0163524
NDUFA13	-1.1632	0.0374646
RBM3	-1.1627	0.0191138
METAP1	-1.1623	0.0326933
PDCL	-1.1618	0.0100804
FBXW5	-1.1617	0.00569426
FLYWCH2	-1.1616	0.00254518
CYYR1	-1.1615	0.0468801
TMPRSS9	-1.1614	0.0445013
TXNDC12	-1.1613	0.0490823
OST4	-1.1603	0.0146798
SYNGR1	-1.16	0.0407259
PXK	-1.1599	0.0313506
WDR13	-1.1599	0.0326594
HDHD2	-1.1598	0.0029821
ABCD4	-1.1597	0.0137946
MRPS25	-1.1596	0.0399154
TRIM39-RPP21	-1.1596	0.00983154
TRIM39-RPP21	-1.1596	0.00983154
SPHK2	-1.1593	0.0498566
SPINK5	-1.1593	0.0223548
DTD1	-1.158	0.010792
LMF2	-1.1579	0.0285401
UNC5CL	-1.1578	0.0474861
ALDH5A1	-1.1576	0.0376916
DCP1A	-1.1576	0.0187627
WDR24	-1.1576	0.029354
LLPH	-1.1573	0.00905462
ARL6IP4	-1.1571	0.00854847
FAF2	-1.157	0.0442068
TMEM109	-1.157	0.0274214
AASS	-1.1562	0.0416392
ABCB8	-1.1562	0.0147869
RPL19	-1.1562	0.0450882
PBK	-1.1558	0.00671729
RECQL5	-1.155	0.0235826
OAZ1	-1.1549	0.0271535
C9orf174	-1.1546	0.0210256
LILRA5	-1.1545	0.0247525
CLIC1	-1.1543	0.0234929
RNU7-85P	-1.154	0.00954143
TWF2	-1.1534	0.0197714
KRT71	-1.153	0.0389515
PITPNC1	-1.1526	0.0370578
EIF2B1	-1.1521	0.035905
LOC285484	-1.152	0.0498332
DDX17	-1.1518	0.0161367
LRP11	-1.1518	0.0224216
ERCC1	-1.1516	0.0196355
NDUFS5	-1.1514	0.000112114
DTL	-1.1513	0.0170535
STK38	-1.1506	0.0238451
WDR41	-1.1505	0.030362
AK2	-1.1498	0.0149754
IFRD2	-1.1498	0.0190464
C20orf196	-1.1494	0.0322679
SERP1	-1.1494	0.0455201
MMD	-1.149	0.010705
CSNK1E	-1.1487	0.00431421
XRCC1	-1.1487	0.00609344
PPP5C	-1.1479	0.0419992
CCDC59	-1.1474	0.0373306
AIMP2	-1.1465	0.0304124
PRKACA	-1.146	0.00176376
LDOC1	-1.1458	0.0471144
HSDL2	-1.1457	0.0272747
MIF	-1.1453	0.00698823
COX5A	-1.1448	0.0347102
ARL16	-1.1445	0.040616
ZNF684	-1.1444	0.0216458
AKT2	-1.1443	0.0382844
LOC100505933	-1.1443	0.0143261
GTF3A	-1.1441	0.0304313
BDKRB2	-1.144	0.0366093
LOC100506196	-1.1436	0.00125361
BBS1	-1.1435	0.0114469
CDADC1	-1.1434	0.00211929
PCBP1	-1.1433	0.000113706
FGD1	-1.1428	0.0493144
DKFZp686K1684	-1.1427	0.00636505
PABPC1	-1.1427	0.0309173
KAT2A	-1.142	0.0163031
SF3B5	-1.1418	0.036862
ZFAND2B	-1.1415	0.0262247
MRPL4	-1.1412	0.0207298
DRAM2	-1.1409	0.0493384
TRAPPC12	-1.1408	0.00489917
SLC9A8	-1.1401	0.0250556
NLK	-1.14	0.0490862
HSP90AA1	-1.1397	0.0378306
PPIL1	-1.1395	0.0306788
CLIC1	-1.1386	0.020621
MTMR2	-1.1386	0.0133687
NSDHL	-1.1385	0.020563
MCOLN1	-1.1384	0.0021357
TIGD1	-1.1383	0.0270701
GINS1	-1.138	0.000221057
ASCC1	-1.1378	0.0434577
UHRF1BP1	-1.1378	0.00340318
TFG	-1.1375	0.00942696
CACNA1C	-1.1374	0.0207278
FAM173A	-1.1373	0.0466155
RPL36	-1.1372	0.0468177
PGP	-1.1368	0.0328321
ARL15	-1.1366	0.0452117
RAB1B	-1.1362	0.0316737
PUS3	-1.1359	0.0389425
WDR18	-1.1359	0.00949704
CLIC1	-1.1358	0.0131994
CLIC1	-1.1358	0.0131994
CLIC1	-1.1358	0.0131994
MR1	-1.1351	0.0370293
TUT1	-1.1351	0.00192747
AUP1	-1.1345	0.0461113
C1orf112	-1.1345	0.0259164
COIL	-1.1343	0.0244754
CSTB	-1.1329	0.000760111
FLJ41757	-1.1329	0.0409953
TSPEAR	-1.1328	0.00811054
FAM3A	-1.1325	0.0120461
ZNF611	-1.132	0.0482439
SPA17	-1.1319	0.0270114
SMAD4	-1.1313	0.0441645
PRPF31	-1.1311	0.0396165
TCEB1	-1.1302	0.000721622
BACE1	-1.1301	0.0354497
MRPS34	-1.13	0.0409185
SNAPIN	-1.1288	0.0436803
EIF2AK1	-1.1287	0.0212999
TBP	-1.1287	0.0440867
NARS2	-1.1285	0.0442251
LAMTOR1	-1.1283	0.00993511
RBM38	-1.1277	0.0426849
SSR2	-1.1277	0.0242876
BIRC7	-1.1272	0.0129736
ODF2	-1.1271	0.0365355
TMEM63B	-1.1271	0.0197692
CRABP1	-1.1267	0.0149592
LOC100652787	-1.1263	0.0387509
AGER	-1.1262	0.0276681
FRS3	-1.1259	0.0356716
IGLV10-54	-1.1258	0.0389413
TMEM231	-1.1258	0.0291707
ZNF621	-1.1256	0.0112521
RUVBL1	-1.1251	0.00273303
CHMP2A	-1.125	0.0496744
TMCO1	-1.1246	0.017231
OR52B4	-1.1244	0.0382768
LYSMD1	-1.1242	0.0488827
LSM4	-1.1235	0.033776
TROAP	-1.1231	0.0348053
ESPN	-1.123	0.0114228
EDF1	-1.1225	0.000122043
MRPL39	-1.1224	0.0431806
FLJ40852	-1.1223	0.0493283
RBPMS2	-1.1219	0.0242508
TBCB	-1.1218	0.0260563
DGAT1	-1.1217	0.0251927
HTRA2	-1.1217	0.0350763
ZBTB9	-1.1215	0.0358559
BOP1	-1.1213	0.0393744
PRDM5	-1.121	0.0279703
EID1	-1.1208	0.0462262
MED29	-1.1205	0.0425563
CHMP5	-1.1202	0.039206
COX6C	-1.1202	0.0156415
GART	-1.1201	0.0383743
THAP2	-1.1199	0.00459815
C2orf47	-1.1198	0.00631929
EIF1AX	-1.1193	0.00977523
PLSCR3	-1.1193	0.0340416
USPL1	-1.1179	0.0180027
MAGI2-AS3	-1.1174	0.0298303
POC1A	-1.1173	0.0489767
POLR2E	-1.1172	0.00564355
ACLY	-1.1171	0.00234303
FTSJD1	-1.1171	0.0327227
SNUPN	-1.1171	0.0186661
MAP3K6	-1.1166	0.0332054
ZNRD1	-1.1158	0.0435054
LOC729852	-1.1149	0.0080959
C5orf15	-1.1145	0.00237595
N6AMT1	-1.1145	0.0170346
SNORD84	-1.1144	0.0121747
FLVCR1	-1.1138	0.0478571
NIF3L1	-1.1137	0.0417272
TRIM39-RPP21	-1.1131	0.0490814
UVSSA	-1.1128	0.0182416
SRI	-1.1125	0.0216974
C2orf68	-1.1124	0.0258357
HMGB3	-1.1121	0.0394546
NDUFB1	-1.112	0.0310849
CREB3	-1.1119	0.00654594
PCBD1	-1.1117	0.0282337
FARSA	-1.1111	0.0402333
SEC22C	-1.1101	0.032045
B9D1	-1.1097	0.00581496
CASC3	-1.1096	0.00127968
P2RY13	-1.1096	0.0208723
C6orf89	-1.1093	0.0444744
PPHLN1	-1.1087	0.030002
LUZP4	-1.1079	0.0300966
FAR1	-1.1075	0.0480144
SHROOM1	-1.1072	0.00323739
USP12	-1.1067	0.0443453
LSMD1	-1.1059	0.0470661
LOC100126447	-1.1057	0.0393489
AURKAIP1	-1.1047	0.00696666
MAD2L1	-1.1046	0.0047631
C1orf122	-1.1042	0.0479995
LOC100652876	-1.1042	0.0090396
LOC100289361	-1.104	0.0294166
FAM197Y5	-1.1037	0.0337755
FXR2	-1.1021	0.00833581
TRAPPC1	-1.1021	0.0185302
TSGA13	-1.102	0.00302523
FNTA	-1.1017	0.00550293
DPM1	-1.1015	0.0243376
MON1B	-1.101	0.0296836
TEX22	-1.101	0.0290872
MED7	-1.0995	0.0483906
G6PD	-1.099	0.013271
GLO1	-1.0985	0.0400697
HSPD1	-1.0985	0.0399377
GARNL3	-1.0982	0.0483146
ZNRD1	-1.0979	0.0477714
CNIH2	-1.0964	0.0351426
GNAQ	-1.0964	0.0427504
FUNDC2P2	-1.0944	0.00749263
CST3	-1.0943	0.0172462
IARS	-1.0942	0.00940167
CD320	-1.0939	0.013702
LOC100506720	-1.0924	0.0452602
ARHGDIA	-1.0922	0.0377807
B3GAT3	-1.092	0.0101119
PFN1	-1.0917	0.000635172
ZDHHC3	-1.0914	0.0164947
LOC100616530	-1.0911	0.0456062
MLST8	-1.0901	0.0469068
DYNC1I2	-1.0893	0.0277471
HS6ST2-AS1	-1.0893	0.0411375
CRELD2	-1.0889	0.0195906
HSPA5	-1.0887	0.0172603
WDR83OS	-1.0884	0.0392625
C19orf53	-1.0869	0.0240894
HSPH1	-1.0869	0.00264138
HIGD2A	-1.0844	0.00747236
SLC15A1	-1.0842	0.0405323
DYNLRB1	-1.0841	0.0130981
CANT1	-1.0823	0.0269479
FLNA	-1.0822	0.0428125
MLLT11	-1.0818	0.0032797
DRG2	-1.0816	0.0137557
HSD17B7P2	-1.0816	0.00817663
PSMD8	-1.0815	0.0151695
ATN1	-1.0796	0.0267423
FADS1	-1.0795	0.0125591
VPS41	-1.0794	0.016785
SLC25A46	-1.0792	0.0475234
COA1	-1.0787	0.0210872
IDE	-1.0768	0.00675349
NXN	-1.0768	0.0287591
ABHD16A	-1.0767	0.0234441
PRAMEF19	-1.0767	0.0380357
CDK9	-1.0763	0.0205121
LOC100509683	-1.0762	0.0440718
GPI	-1.0742	0.00810398
MFAP5	-1.0742	0.0372669
TERF1	-1.0741	0.0499898
EIF2A	-1.074	0.00994156
AHCY	-1.0737	0.0488782
HYOU1	-1.072	0.0297105
TCEB2	-1.0716	0.0176033
PARVA	-1.0713	0.0494621
SNAPC3	-1.0696	0.0455389
PFN2	-1.0695	0.0249836
PTGR2	-1.0691	0.00475769
MEX3A	-1.0689	0.0496094
SMO	-1.0667	0.0134196
OXA1L	-1.0666	0.0307854
APH1A	-1.0647	0.0337462
C17orf101	-1.0645	0.0383471
YWHAQ	-1.0641	0.0413228
TUBG1	-1.0619	0.0255227
PAICS	-1.0618	0.00888929
YPLR6490	-1.0568	0.0286072
EXOC7	-1.0524	0.0406163
GOLGA7	-1.0521	0.0125297
VPS4A	-1.0498	0.0187835
B4GALT2	-1.0497	0.0312733
HIST1H1E	-1.0497	0.0234735
ZNF583	-1.0473	0.0128177
ATP6V1F	-1.0448	0.0128177
DCTD	-1.04	0.00542644
DLX4	-1.0399	0.0306812
UBQLN1	-1.0377	0.021642
FADS2	-1.028	0.0314659
C6orf123	-1.0187	0.0377193
SLC22A1	1.0234	0.00059341
KLHL12	1.0282	0.0266551
RAB10	1.0449	4.94961e-05
XPO6	1.0472	0.0424445
WIPF1	1.0474	0.0360088
SSU72	1.0497	0.0181864
UBE2O	1.0519	0.048323
IL22RA2	1.0521	0.0491634
PRKAG2-AS1	1.0521	0.0146779
QRICH1	1.0521	0.000355205
ATP2C1	1.0547	0.0225617
SMNDC1	1.0571	0.00596387
A2M	1.0617	0.037423
TM9SF4	1.062	0.0274691
FBXO28	1.0666	0.0298549
LOC283143	1.0671	0.0182305
MEGF8	1.0692	0.0483769
SLC22A3	1.0718	0.0186216
MIR3672	1.0721	0.0475762
MANSC1	1.0722	0.0311475
ZMYND15	1.0745	0.0386455
WNK1	1.0763	0.0441444
NOB1	1.0768	0.00381746
HLA-DQB2	1.0794	0.00221648
SBSPON	1.0797	0.0419038
MIR663B	1.0814	0.0234787
GJA10	1.0815	0.00830375
UBE3B	1.0837	0.0226859
PPME1	1.0848	0.0483863
ZNF264	1.0862	0.0191883
FARP2	1.0868	0.0109342
ENAH	1.0888	0.0215086
SRGAP2	1.0889	0.019081
EP300	1.089	0.0456446
SMG7	1.0891	0.0130787
TMOD1	1.0893	0.0110799
KIAA1967	1.0917	0.0350222
HLA-DQB2	1.0918	4.92485e-05
HLA-DQB2	1.0918	4.92485e-05
SLC7A6OS	1.092	0.00766232
MBNL1	1.0928	0.0472607
OR1Q1	1.0938	0.0324315
PLCZ1	1.0938	0.0341506
TAF5L	1.0939	0.0133203
DAG1	1.0947	0.0434711
C1QTNF9B-AS1	1.0949	0.0273913
GPATCH3	1.0952	0.0457818
PRC1	1.0964	0.0185112
SOAT1	1.0965	0.0321724
HLA-DQB2	1.0968	2.76257e-06
TMTC4	1.0968	0.0280026
VWC2	1.097	0.00338079
ZNF625-ZNF20	1.0974	0.0233246
FAM193A	1.0993	0.0046291
C5orf42	1.0994	0.0276979
NAA10	1.0996	0.0138031
LOC339166	1.0997	0.0152547
C6orf106	1.1004	0.0414831
LOC100506421	1.1018	0.00583885
TATDN2	1.1039	0.0213483
CYTH1	1.1041	0.0168626
LOC100289656	1.1041	0.00541601
TAL1	1.1041	0.0368688
CRK	1.1042	0.0173968
PLEKHM2	1.1045	0.00134146
SAE1	1.1048	0.0246352
ZFAND3	1.1049	0.035981
KCNB2	1.1051	0.0173495
TLL1	1.1055	0.0367961
C16orf52	1.1057	0.0486118
ABL1	1.1065	0.0378211
SRPK1	1.1068	0.0249337
PAN3	1.1072	0.00753432
SLC25A25	1.1073	0.0156197
TM2D3	1.1073	0.00752925
ZRANB1	1.1074	0.00850242
NPVF	1.108	0.0463623
CNOT1	1.1081	0.0406723
DLGAP4	1.1082	0.0424115
FNIP1	1.1089	0.0136769
USP6NL	1.1091	0.00571804
LOC100507376	1.1093	0.0311119
ZNF280B	1.11	0.039846
FBXL14	1.1101	0.049851
MIR384	1.1101	0.0144718
LOC392288	1.1103	0.0459772
SLC6A13	1.1105	0.0283865
NDUFS1	1.1106	0.0397533
NPAT	1.1107	0.0414333
BACH1	1.111	0.0251353
ABCF1	1.1111	0.0241428
CLPTM1L	1.112	0.0345744
MIR4669	1.1124	0.0268391
GPATCH1	1.1148	0.0173628
MIR4505	1.1171	0.0213315
TMEM179	1.1172	0.000510394
RBBP5	1.1173	0.00513437
POU5F1	1.1174	0.0389275
POU5F1	1.1174	0.0389275
SIGLEC1	1.1177	0.0464573
ZBTB17	1.118	0.0181244
ABCF1	1.1187	0.0376123
ABCF1	1.1187	0.0376123
ABCF1	1.1187	0.0376123
ABCF1	1.1187	0.0376123
ABCF1	1.1187	0.0376123
ABCF1	1.1187	0.0376123
CDYL	1.1195	0.0127562
NCOA1	1.1208	0.0318819
C3orf17	1.1219	0.0194492
LOC729444	1.1219	0.0101249
AUH	1.122	0.00788932
ZNF510	1.1226	0.0226131
LUZP1	1.1229	0.0259664
ESF1	1.1233	0.0156225
KLHL9	1.1235	0.0223697
DEAF1	1.124	0.0398602
KIAA0100	1.1243	0.0308424
GGNBP2	1.1247	0.0317258
HEATR7A	1.1247	0.01606
CHST14	1.1254	0.0174226
IL18R1	1.1254	0.00568808
FGF12-AS3	1.1258	0.033167
N4BP2L2	1.1273	0.00378975
C10orf2	1.1275	0.00951093
KCTD9	1.1275	0.0373976
C6orf201	1.128	0.021198
DNAJC13	1.1283	0.0151779
POU5F1	1.1285	0.0483458
POU5F1	1.1285	0.0483458
ZFR2	1.1296	0.0235036
LOC401980	1.1297	0.0256563
MIR450A2	1.1298	0.00755733
POU5F1	1.1299	0.041061
POU5F1	1.1299	0.041061
CCDC88A	1.1301	0.0480686
KDM2A	1.1303	0.00661721
TNPO1	1.1306	0.00303512
ZMYND11	1.1306	0.0381621
TAS2R39	1.1311	0.0324081
HEATR1	1.1312	0.0207711
FBXW11	1.1318	0.0177991
MIR4696	1.1319	0.0102454
DPCD	1.132	0.0434787
TRAPPC10	1.1328	0.022573
SOBP	1.1332	0.00750781
TULP4	1.1343	0.0261627
DHX16	1.1349	0.0493815
SEC24B	1.1351	0.0149574
GPR65	1.136	0.0395501
SLK	1.1363	0.0298843
SEMA5A	1.1371	0.0210192
MRPL19	1.1374	0.0421639
SPTBN1	1.1378	0.0163483
C12orf49	1.1379	0.0253178
SLC12A8	1.138	0.0135771
KRTAP20-3	1.1382	0.0252421
LOC729558	1.1393	0.0211627
SEL1L	1.1401	0.0187564
FAM178A	1.1417	0.0481768
GDE1	1.1424	0.0363771
MRPS30	1.1428	0.00628157
TRIO	1.1428	0.00317732
ZNF148	1.1436	0.04526
FLJ46010	1.1441	0.0326985
PDE10A	1.1442	0.0463029
RN5S302	1.1452	0.0189393
ANKRD17	1.1453	0.0468244
CEACAM16	1.1455	0.00532715
DBNDD2	1.1461	0.0342554
DDX42	1.1464	0.0124996
FBXO34	1.1466	0.0174414
OR6C76	1.1469	0.0473979
YWHAH	1.1471	0.0294036
HSFX2	1.1474	0.039077
CDC42SE2	1.1477	0.0338118
RPL22	1.1485	0.0456975
SNRPN	1.1492	0.027719
CHD8	1.1496	0.0210275
AP3D1	1.15	0.0278191
SOAT2	1.15	0.0235928
TAP2	1.1501	0.0174567
TAP2	1.1501	0.0174567
CD9	1.1506	0.0401406
UBAP1	1.1507	0.0350053
MAP3K2	1.151	0.0104257
POM121L8P	1.1512	0.0481394
MKLN1	1.1513	0.0140806
HOXB-AS2	1.1515	0.0334858
MIR571	1.1517	0.0124009
CUX1	1.1527	0.0442031
DMRTC1B	1.1527	0.0283153
POGK	1.1537	0.0426534
KPNB1	1.1539	0.000294407
ZNF830	1.154	0.00547077
C15orf61	1.1543	0.0432679
EXOC3	1.155	0.0262585
ZYG11A	1.155	0.0387754
NPC1	1.1556	0.0439484
FABP5P3	1.1563	0.043334
SUZ12	1.1564	0.0283908
OLR1	1.1567	0.00500907
GRB10	1.157	0.0388757
IGF2R	1.1571	0.0126379
C7orf63	1.1581	0.0200277
ATRNL1	1.1594	0.0314205
WDR36	1.1595	0.049231
GAN	1.1597	0.0254811
SFMBT1	1.1598	0.037433
SEPHS2	1.1603	0.0274747
CDKN2AIP	1.1604	0.0288098
CAMSAP2	1.1607	0.0223796
RAPGEF6	1.1607	0.0192365
ECE1	1.1608	0.0080805
PTGER4	1.1608	0.0203416
MSH2	1.1628	0.0287071
SCAPER	1.1635	0.0288292
COX10	1.1637	0.00610052
MON2	1.1641	0.00317741
TRIM6-TRIM34	1.1643	0.0106537
TAP2	1.1644	0.0161653
TRBV7-7	1.1647	0.0443209
SPNS3	1.1648	0.0138785
LARS	1.1652	0.00631384
HCG18	1.1657	0.0470286
HERC6	1.1659	0.0245647
IGF1R	1.1667	0.00535859
C6orf165	1.1672	0.0416782
UBE2Q2	1.1677	0.00550654
ZNF592	1.1679	0.0203448
C5orf51	1.1681	0.00644948
GABBR2	1.1682	0.0107476
LOC100128356	1.169	0.0488223
DDX18	1.1697	0.0101938
CLOCK	1.1701	0.0055674
AAGAB	1.1707	0.0090185
TSPO2	1.1707	0.0290047
HCG18	1.1709	0.031824
HCG18	1.1709	0.031824
TCEB3	1.1709	0.0247222
PTH2	1.171	0.0273597
ARHGEF12	1.1713	0.0138678
REXO4	1.1714	0.0129187
BTRC	1.172	0.0412861
RSPRY1	1.1721	0.0299389
C7orf41	1.1725	0.0300459
HEXA	1.1727	0.0462679
CDK15	1.173	0.0392711
UGGT1	1.1732	0.0464479
CEP170	1.1742	0.0469133
ITCH	1.1749	0.0324799
PIK3C2A	1.1755	0.00879493
MIR4422	1.1759	0.0101259
MTRF1L	1.176	0.0450185
RNF220	1.176	0.0327284
XRN1	1.176	0.0144556
CDK19	1.1782	0.0442351
TRAIP	1.1785	0.0292374
FAM3C	1.1791	0.0275509
BTBD1	1.1795	0.00743439
LOC100506606	1.18	0.014625
MB21D1	1.18	0.0142868
PACSIN2	1.1803	0.0329758
RAPGEF1	1.1808	0.000330443
CCDC170	1.1826	0.0306666
FAM179B	1.183	0.0469317
C18orf1	1.1834	0.0377162
CRISPLD2	1.1835	0.00811994
PCNX	1.1835	0.0268642
MKL1	1.1836	0.024531
NID1	1.1844	0.0187443
TBX21	1.1851	0.0213543
BRAF	1.1856	0.00348586
INPP5F	1.1858	0.0376171
DCBLD2	1.1859	0.00904671
MLL	1.1859	0.00128739
PARD3	1.1865	0.00673982
SEC62	1.1871	0.0200066
CSN3	1.1878	0.0496659
FOLH1B	1.1882	0.0167147
CCR8	1.1883	0.0437517
HECTD1	1.1885	0.0232346
CHRAC1	1.1887	0.00144155
PIKFYVE	1.189	0.00149195
KAT6A	1.1892	0.0433442
PZP	1.1894	0.00115972
SYT10	1.1896	0.0187502
KIAA1429	1.1897	0.00262462
SOCS6	1.1897	0.0316953
GPR50	1.1899	0.0309938
LIPC	1.1903	0.0166997
MAP1B	1.1903	0.0494754
NIPBL	1.1906	0.0361615
THEG5	1.1911	0.0253723
ADAMTSL1	1.1918	0.0486508
PRF1	1.1922	0.00304159
CCDC47	1.1932	0.0406153
LOC283761	1.1938	0.043637
RARS2	1.1938	0.0178779
PLAGL2	1.1942	0.00346489
UBE3A	1.1943	0.0095825
RNASE10	1.1947	0.0267952
DHRS4L1	1.1951	0.00104239
FAM22A	1.1958	0.0388452
CSTL1	1.196	0.0143517
ZMAT4	1.1961	0.036218
RN7SKP6	1.1962	0.038962
KIAA0494	1.1964	0.0137531
PAK2	1.197	0.0312312
SYT13	1.1976	0.0154555
CHSY1	1.1979	0.0300628
PPIL6	1.1984	0.00409933
TCF7L2	1.1992	0.017945
CHST10	1.1995	0.0266008
RGPD2	1.2	0.0460627
LOC100287765	1.2002	0.0263699
RNU7-76P	1.2002	0.0402645
ADAMTS20	1.2009	0.0376534
SYDE2	1.201	0.0463165
NCK2	1.2013	0.0497029
VPS18	1.2019	0.0230166
CASP8AP2	1.202	0.0296379
AFF4	1.2022	0.00895327
MIR4688	1.2025	0.0242878
CRTAC1	1.2026	0.0344311
ZNF705D	1.2027	0.0415105
C17orf67	1.2028	0.0255515
PHF3	1.203	0.0429853
SPECC1L	1.2036	0.0348439
UBE3C	1.2043	0.00753995
RSF1	1.2045	0.0267434
XG	1.2045	0.036411
ZNF90	1.205	0.0216437
NDEL1	1.2055	0.0450146
ZNF597	1.2058	0.00610321
LRRC47	1.2068	0.0182443
GBF1	1.2077	0.00307463
MIR4791	1.2079	0.0191747
PURG	1.209	0.0494363
BIRC6	1.2097	0.0139022
FAM181A	1.2097	0.0445416
MAP3K1	1.2098	0.0123917
RICTOR	1.2099	0.0361073
SOCS7	1.2101	0.00343615
A2M-AS1	1.2106	0.0268481
USP36	1.2112	0.0237112
WDFY3	1.2112	0.0167818
MAPKAPK2	1.2114	0.0272155
CTRB2	1.2121	0.043791
KRAS	1.2123	0.0403287
ZNF462	1.2127	0.0333829
ANXA11	1.213	0.0148465
RN5S453	1.2134	0.0490756
LOC728034	1.2137	0.0302001
LOC728034	1.2137	0.0302001
LOC728034	1.2137	0.0302001
LOC728034	1.2137	0.0302001
CFHR4	1.2141	0.0498431
FAM75D1	1.2145	0.0225412
PHC3	1.2148	0.0102201
FBN2	1.2155	0.0107358
MTF2	1.2164	0.000800033
PANX1	1.2164	0.0247646
CFH	1.2168	0.00622454
MIR1289-2	1.2168	0.0422903
TMEM74B	1.2172	0.0113166
NPAS3	1.2174	0.00905056
IL1RL2	1.2177	0.0490808
OSBPL2	1.2179	0.0143166
LOC100507091	1.2184	0.0134991
GTF2IRD1P1	1.2191	0.0415
MAP4K4	1.2192	0.0160331
PEX11B	1.2196	0.000403252
KLHL18	1.2197	0.0229222
EGFEM1P	1.2204	0.00914521
ROCK2	1.2204	0.00135342
ARHGEF15	1.2207	0.0178383
KIAA1609	1.2208	0.0142389
NCOA2	1.221	0.0170255
TMEM182	1.2214	0.0170016
UBR2	1.2215	0.005123
ANKRD50	1.2221	0.0204724
SMURF1	1.2224	0.0380386
NAALAD2	1.2227	0.0304411
PCDHB13	1.223	0.0365118
SLC26A4	1.2231	0.00748051
PLCL1	1.2233	0.0300269
TRIM37	1.2235	0.00642015
KRTAP9-6	1.2238	0.0266781
HERC1	1.2245	0.0158953
FBXL7	1.2248	0.0288919
LOC100133299	1.2249	0.0218246
SMG5	1.2261	0.0153526
TDRD1	1.2261	0.0405579
CCDC137	1.2266	0.0234376
OR4F4	1.2268	0.0469401
MIR211	1.2269	0.028811
LOC100126784	1.2273	0.0424128
NCKAP1	1.2276	0.0252676
C6orf48	1.2284	0.00677444
USP9X	1.2284	0.00629871
SPTAN1	1.2288	0.00817967
CHD7	1.2291	0.0464052
LOC100288637	1.2292	0.0321965
OTUD4	1.2292	0.024315
MIR518A2	1.2301	0.0105567
LOC100506114	1.2306	0.021584
IFNA7	1.2312	0.000234488
BICD2	1.2314	0.0166828
TRIM11	1.2314	0.0230772
ATP8A2	1.2322	0.00594813
NEK4	1.2323	0.0373167
RN5S161	1.2323	0.0362994
CXCR1	1.2324	0.0476035
GJC1	1.2324	0.00875447
FBXO41	1.2325	0.00386839
KIAA1468	1.2325	0.0417264
TJP1	1.2326	0.0450846
PI4K2A	1.2329	0.0107885
SMC6	1.2341	0.00164552
YPEL5	1.2355	0.0200743
TMEM87A	1.2356	0.0446371
MRO	1.2361	0.0421749
ABCC8	1.2366	0.0250272
C10orf12	1.2379	0.0372527
CMTM3	1.2384	0.0189423
GOLGB1	1.2392	0.0205428
NEB	1.2394	0.00939882
MACF1	1.24	0.00069425
OPA1	1.2402	0.0222628
SERINC1	1.2417	0.00127772
CPAMD8	1.2419	0.0282465
UBR4	1.2421	0.0142698
DNAJC22	1.2422	0.0328717
N4BP2	1.2425	0.0209245
UBR5	1.2425	0.0279617
C17orf103	1.2427	0.03355
GPAM	1.2432	0.0117807
RN5S401	1.2434	0.0318213
SNORA54	1.2451	0.00825891
HCN4	1.2453	0.0477499
RGAG4	1.2454	0.0239035
FAM168A	1.2459	0.00533871
TRIM14	1.2462	0.032686
TTC13	1.2464	0.0238039
WAPAL	1.2467	0.00931658
CLDN17	1.248	0.0422569
LOC284632	1.2499	0.0118551
TEX261	1.2499	0.00648329
GPATCH2	1.2506	0.00991938
PROX1-AS1	1.251	0.000361458
PTGDR2	1.2516	0.0326171
KDM5A	1.2518	0.0170383
SCN2B	1.2528	0.045548
KCNJ10	1.253	0.0344159
KRT33A	1.2532	0.033647
EPB41L2	1.2535	0.0166979
NKX6-2	1.2536	0.0342686
ZNF407	1.2537	0.00913111
CKAP5	1.2538	0.0312658
LOC440040	1.2539	0.0108132
LRIG2	1.2544	0.0377909
SMG1	1.2549	0.00287239
ALOX15B	1.2563	0.0440275
RAB15	1.2574	0.0341073
LOC100507217	1.2575	0.00584576
MIR487A	1.2575	0.0110619
R3HCC1L	1.2587	0.0369235
ANKRD20A2	1.2597	0.00236453
MGA	1.2598	0.0243377
RAB22A	1.2599	0.00567697
KLHDC5	1.26	0.0388935
CALCB	1.2601	0.0424145
METTL22	1.2605	0.0227205
SLC39A7	1.2609	0.0266907
SLC39A7	1.2609	0.0266907
SLC39A7	1.2609	0.0266907
SLC39A7	1.2609	0.0266907
SLC39A7	1.2609	0.0266907
SLC39A7	1.2609	0.0266907
SLC16A10	1.261	0.037969
FGF13	1.2616	0.00489557
SLC15A2	1.2619	0.0428701
LOC100506113	1.262	0.0445285
ODZ2	1.2632	0.0015651
GRK6	1.2634	0.00908806
LOC100130111	1.264	0.00956787
CSNK2A2	1.2641	0.040052
LOC255167	1.2646	0.0090521
RUFY2	1.2646	0.0293071
PER2	1.265	0.0485634
KIF1B	1.2651	0.0367336
MFAP3	1.2657	0.0405541
DCK	1.2659	0.0390377
AMMECR1	1.266	0.0398472
C19orf38	1.2664	0.0395095
APPL1	1.2669	0.0133078
OR52B2	1.2674	0.00791082
B4GALT6	1.2675	0.040363
KRTAP19-3	1.2678	0.00192433
LOC100505573	1.2685	0.00114201
PRKAA2	1.2692	0.0372662
RNU5E-5P	1.2699	0.0178713
SERTM1	1.2702	0.00475082
EPG5	1.2712	0.0229313
TPTE	1.2714	0.0267473
LRRK1	1.2722	0.0180488
KRT73	1.2727	0.0133726
MIR199B	1.2728	0.0436381
VCPIP1	1.2729	0.00399215
KIF13B	1.2733	0.0311192
FLJ33360	1.2766	0.0314001
TCEA3	1.2769	0.0154523
ATRX	1.2773	0.044481
ZNF69	1.2773	0.0307204
CYP4F2	1.2774	0.00510532
RNY3P4	1.2778	0.0194213
PITHD1	1.2783	0.0167152
SNAP91	1.2783	0.00822399
EFR3A	1.2784	0.0284991
RAB12	1.2785	0.00590044
LMTK2	1.2787	0.0300657
SWAP70	1.2787	0.00967037
CHD9	1.2789	0.0433739
MIR346	1.2799	0.0243209
VPS13C	1.2802	0.0211188
ZNF295	1.2805	0.00194297
ZSWIM6	1.2805	0.0461615
TBC1D1	1.2813	0.0155393
PLXNA1	1.2827	0.046115
SETD7	1.2828	0.00849011
RLF	1.2829	0.00238429
MYO9A	1.2835	0.00276434
JMJD1C	1.2842	0.0355917
PSD3	1.2842	0.0406287
WHSC1L1	1.2857	0.020787
DDX19B	1.2862	0.0109738
LRRC63	1.2866	0.0316393
SNTB2	1.2868	0.00869204
AHSG	1.2876	0.00607627
LOC100505502	1.2877	0.0440965
RNU7-52P	1.2877	0.0437006
TFDP2	1.2885	0.0480843
KHDC1L	1.2888	0.00660468
PID1	1.2889	0.0226414
SLC6A16	1.2893	0.0463603
DEC1	1.2897	0.0326876
RGL1	1.2903	0.04305
FAM70B	1.2906	0.0195038
ARFGEF2	1.2907	0.0114758
ABHD2	1.292	0.0165755
KCTD5	1.2921	0.0328475
TFDP3	1.2921	0.0456022
MAP1LC3A	1.2938	0.0217743
TTBK2	1.2939	0.0311966
LOC100506713	1.294	0.0112054
TDH	1.294	0.0457314
DST	1.2946	0.0234082
LOC374443	1.2957	0.0395769
MAGI1	1.2962	0.0202182
NCR2	1.2962	0.00884696
RASAL2	1.2963	0.02299
LOC283887	1.2969	0.0264828
SCRG1	1.2978	0.0247705
RNU7-74P	1.2988	0.000802983
MIR154	1.3001	0.0211589
G6PC	1.301	0.0340417
CUBN	1.3015	0.00344308
BAHD1	1.3021	0.0182852
SNX11	1.3022	0.00257413
ZNF790-AS1	1.3027	0.00754293
MIR483	1.3043	0.0155386
RNU4-6P	1.3044	0.000113964
RCOR1	1.3047	0.0208882
TRIP12	1.3052	0.00465596
SLC9A6	1.3064	0.00784149
FLJ42627	1.3065	0.0355415
PRKD1	1.3069	0.00584857
EPB41L4B	1.307	0.00379241
ENPP3	1.3084	0.033166
ZBTB7C	1.3086	0.0411308
TNN	1.3089	0.0456463
GIPC3	1.309	0.0345056
C1orf98	1.3101	9.60159e-05
ARPC3	1.3124	0.0210152
PAR-SN	1.3128	0.0490312
C5orf52	1.313	0.00708405
DYNC1H1	1.3138	0.00941689
MXD1	1.3138	0.00469193
FOXA1	1.314	0.048197
PREX2	1.3147	0.0269358
TRAJ33	1.3147	0.00091782
ZFHX4	1.3149	0.0197495
STMN4	1.3173	0.00223454
SALL1	1.3176	0.00648454
TAOK1	1.3197	0.00974457
LOC285401	1.3204	0.00609628
LMAN1L	1.3205	0.0332006
MLL3	1.3213	0.00554166
LOC729603	1.3226	0.00495293
OR5K4	1.3228	0.0462339
FRYL	1.323	0.0277009
ZNF107	1.3239	0.0357513
RAI2	1.3243	0.0166137
SERINC5	1.3245	0.0153992
TXNDC12	1.325	0.0333786
TDRD7	1.3261	0.00999648
LOC100653078	1.3266	0.0483729
LOC100272216	1.3274	0.0447878
AGPAT3	1.3284	0.0411966
PHACTR1	1.3284	0.0220649
DIP2C	1.3302	0.0106045
TNXB	1.3318	0.0276031
LRCH2	1.3321	0.0112582
SBNO1	1.3329	0.000942704
OPCML	1.3338	0.0499475
TICAM1	1.3343	0.0359156
LOC100505702	1.3344	0.00294206
CECR2	1.3346	0.0340067
ZNF292	1.3346	0.00808589
RGS4	1.3359	0.00613584
FAM71F1	1.3364	0.0444846
PLCE1	1.3366	0.0398933
CYP2B6	1.3367	0.00750204
MIR4673	1.3367	0.0435466
B3GAT2	1.3374	0.0138479
LOC652276	1.3374	0.0176047
RLTPR	1.3386	0.0405038
ALMS1	1.3392	0.014733
WFDC12	1.3395	0.00556602
EXOC8	1.34	0.000615798
PIK3CA	1.344	0.0390914
PKP3	1.3444	0.0187015
ULK4P2	1.3448	0.0394703
UBXN10	1.3463	0.0374197
THEGL	1.3469	0.0341134
TET3	1.3507	0.00832659
FAM222A	1.3525	0.0393528
BDP1	1.3529	0.00698987
KCTD3	1.3531	0.0348827
DPF3	1.354	0.0387398
ATP11B	1.3542	0.0154744
KCTD16	1.3544	0.0459211
MIR4427	1.3548	0.0212399
HSD3B1	1.3555	0.0481412
SNRPN	1.3556	0.0367218
COL3A1	1.3559	0.0297331
RIF1	1.3561	0.0130215
ZFYVE16	1.357	0.0449009
C6orf48	1.3571	0.000867677
C6orf48	1.3571	0.000867677
C6orf48	1.3571	0.000867677
PCDHB12	1.3574	0.0441086
AMELY	1.3575	0.00919953
ADO	1.3592	0.0466607
NOP14-AS1	1.3602	0.00436697
LOC285419	1.3608	0.00536707
ZNF391	1.3623	0.0135404
ENO4	1.3632	0.0124048
C9orf38	1.3646	0.0143482
C6orf48	1.3662	0.00060171
REV3L	1.3672	0.00438241
MYO6	1.3674	0.0429347
OR1L4	1.3691	0.0112713
MIR200C	1.3692	0.000939417
LOC283682	1.3699	0.0299031
HERC2P7	1.3703	0.0261455
C1QTNF1	1.3708	0.0134837
FGD4	1.3718	0.0277012
TTC39C	1.3725	0.00283695
XKR6	1.3735	0.0119897
FILIP1L	1.374	0.00190704
MIR3622B	1.3758	0.0499393
SH3RF1	1.3796	0.0256988
NFKBIE	1.381	0.0275391
SLCO1B1	1.3884	0.0352565
AKAP12	1.3889	0.036164
LRRTM2	1.3889	0.0458051
MIR451B	1.3904	0.0451052
C6orf48	1.3905	0.000705895
LOC440910	1.3912	0.0467125
SPATA13	1.3929	0.00827141
ZNF728	1.393	0.0362528
USP24	1.3933	0.00355675
DDIT3	1.3946	0.0388802
SETX	1.3956	0.00952625
POLQ	1.396	0.0269292
ADCY5	1.3968	0.0278388
LOC100506175	1.3968	0.0387882
ZNF138	1.397	0.000360928
ATAD3C	1.3973	0.0463296
RERG	1.3983	0.0253661
RN5S93	1.3996	0.0409013
TIMP2	1.4044	0.0476615
ASXL2	1.4065	0.0140263
IGLV3-32	1.407	0.0459913
SRPK2	1.407	0.000272543
PPP1R3F	1.4079	0.0474136
GPR183	1.4082	0.0493172
RORB	1.4087	0.0458867
LOC100505679	1.4093	0.0252989
MIR4438	1.4093	0.0313028
TRAJ1	1.4114	0.0420442
MIR526A1	1.4123	0.0323935
DARC	1.4127	0.00180255
LOC286109	1.4142	0.0346119
INA	1.4143	0.0165807
ALS2CR11	1.4153	0.0194741
RAB11FIP5	1.4156	0.0328565
RAPH1	1.4163	0.0281853
SLC9A7	1.4197	0.0231066
SHCBP1	1.4199	0.0380134
MAP3K9	1.4217	0.00756124
FOXN4	1.4221	0.0259546
SLC35F2	1.4223	0.0105877
SLC35D2	1.4232	0.0119057
CCDC102B	1.4239	0.00635149
MIR1227	1.426	0.0405133
TXNIP	1.427	0.0272446
ZNF680	1.4297	0.0328067
RN5S92	1.4309	0.0396981
TRIM36	1.4318	0.049027
TRAPPC2	1.4323	0.02583
CXCL14	1.4329	0.00304897
KRTAP4-7	1.433	0.0171148
MIR519A1	1.4355	0.047526
ARHGAP23	1.4364	0.00366447
MGAT4B	1.4371	0.0232479
PEX5L	1.4373	0.0219372
SSX6	1.4416	0.00138296
C6orf48	1.4438	0.0063757
MANEA	1.4451	0.00141482
FLRT3	1.4462	0.00140152
SLC7A10	1.4475	0.0138771
MORC3	1.4492	0.0465495
RN5S375	1.451	0.00458333
SAMD9	1.4515	0.0348207
HIST1H2AH	1.4517	0.0130437
NOS2	1.4537	0.0136038
NPAS4	1.4542	0.0251993
ZNF687	1.4569	0.0196138
PDE4B	1.46	0.0144815
ENTPD1	1.4605	0.0360063
ZDBF2	1.461	0.00757843
C6orf48	1.4611	0.00107439
FBLN5	1.4635	9.44699e-05
RAPGEF2	1.4653	0.0178053
RABL6	1.4705	0.0220352
TRAJ38	1.4716	0.0276515
EFEMP1	1.4726	0.0123589
HEATR5A	1.4729	0.0438246
[truncated: 160 more rows]
