# Supplementary material for: p53 controls genomic stability and temporal differentiation of human neural stem cells and affects neural organization in human brain organoids
Source: Cell Death Dis. 2020 Jan 23;11(1):52. doi: 10.1038/s41419-019-2208-7 (PMC6978389; doi:10.1038/s41419-019-2208-7)
Supplement: Supplementary file 13 — Supplemental Table 4 [file 41419_2019_2208_MOESM13_ESM.xlsx]

## Sheet: Copy of gprofiler_results_10497
PATHWAY ENRICHMENT ANALYSIS
NEURAL DIFFERENTIATION
GO.ID	Description	p value	InvLog10_Pvalue	Phenotype	Genes
GO:0010975	regulation of neuron projection development	0.00568	2.24565	UP	MYLIP,EPHA3,NRCAM,ABL1,STX1B,MEGF8,RAPGEF1,SETX,RAPGEF2,SEMA5A,PLXNA1,CCDC88A,EPHA4,CAMSAP2,MACF1,YWHAH,FGF13,BRAF,NDEL1,RIMS2,PRKD1,KIF13B,SMURF1,INPP5F,L1CAM,CUX1
GO:0001764	neuron migration	0.00804	2.09474	UP	NRCAM,RAPGEF2,TNN,USP9X,FGF13,MAP1B,DRD2,SH3RF1,NIPBL,COL3A1
GO:0106030	neuron projection fasciculation	0.0134	1.8729	UP	EPHA3,NRCAM,EPHA4
GO:0007413	axonal fasciculation	0.0134	1.8729	UP	EPHA3,NRCAM,EPHA4
GO:0008038	neuron recognition	0.016	1.79588	UP	EPHA3,NRCAM,MEGF8,SEMA5A,EPHA4,TNN,OPCML
GO:0060560	developmental growth involved in morphogenesis	0.0286	1.54363	UP	NRCAM,ABL1,SALL1,MEGF8,SEMA5A,PLXNA1,USP9X,FLRT3,MACF1,FGF13,MAP1B,RIMS2,SLC9A6,SMURF1,L1CAM
GO:0061564	axon development	0.032	1.49485	UP	EPHA3,RAB10,NRCAM,ABL1,MEGF8,GRB10,SEMA5A,PLXNA1,SPTBN1,EPHA4,CAMSAP2,PIK3CA,USP9X,MACF1,FGF13,MAP1B,GFRA3,SH3KBP1,PARD3,DRD2,ENAH,BRAF,SPTAN1,KIF13B,SLC9A6,INPP5F,L1CAM
GO:1990138	neuron projection extension	0.0385	1.41454	UP	NRCAM,ABL1,MEGF8,SEMA5A,PLXNA1,USP9X,FLRT3,MACF1,MAP1B,RIMS2,SLC9A6,SMURF1,L1CAM
GO:0048588	developmental cell growth	0.0434	1.36251	UP	NRCAM,ABL1,MEGF8,SEMA5A,PLXNA1,USP9X,FLRT3,MACF1,FGF13,MAP1B,RIMS2,SLC9A6,SMURF1,L1CAM,MIR199B
N-GLYCAN ELONGATION
GO.ID	Description	p value	InvLog10_Pvalue	Phenotype	Genes
REAC:R-HSA-975577	N-Glycan antennae elongation	0.00109	2.96257	UP	MGAT4A,B4GALT1,B4GALT6,MGAT4B,ST8SIA3
REAC:R-HSA-948021	Transport to the Golgi and subsequent modification	0.0125	1.90309	UP	MGAT4A,B4GALT1,GBF1,SPTBN1,CHST10,B4GALT6,SEC24B,LMAN1L,ANK2,TRAPPC10,MGAT4B,MANEA,GOLGB1,ST8SIA3,TRAPPC2,DYNC1H1,SPTAN1
REAC:R-HSA-975576	N-glycan antennae elongation in the medial/trans-Golgi	0.0128	1.89279	UP	MGAT4A,B4GALT1,CHST10,B4GALT6,MGAT4B,ST8SIA3
GO:0006491	N-glycan processing	0.0251	1.60033	UP	MGAT4A,GNPTAB,MGAT4B,ST8SIA3
OTHERS
GO.ID	Description	p value	InvLog10_Pvalue	Phenotype	Genes
REAC:R-HSA-983168	Antigen processing: Ubiquitination & Proteasome degradation	0.00242	2.61618	UP	MYLIP,UBE3C,UBR2,BTBD1,FBXW11,ITCH,KLHDC5,HECTD1,HERC1,TRIM37,UBE3A,UBR4,HERC6,UBE2Q2,UBE3B,TRIM36,TRIP12,TRIM11,SH3RF1,FBXO41,BTRC,FBXL14,UBE2O,FBXL7,TRAIP,RNF220,KLHL9,SMURF1,GAN
REAC:R-HSA-445095	Interaction between L1 and Ankyrins	0.00957	2.01909	UP	NRCAM,ANK2,SCN2B,SCN3B,SPTAN1,L1CAM
GO:1990778	protein localization to cell periphery	0.0111	1.95468	UP	EPHA3,TULP3,EPB41L2,TSPAN15,RAPGEF2,KCNIP3,MACF1,FGF13,EFR3A,ROCK2,ANK2,PID1,APPL1,TSPAN33,SCN3B,PKP3,SMURF1
RESPIRATORY ELECTRON CHAIN
GO.ID	Description	p value	InvLog10_Pvalue	Phenotype	Genes
GO:0033108	mitochondrial respiratory chain complex assembly	0.00506	2.29585	DOWN	NDUFB4,TIMM21,NDUFB7,COA1,FOXRED1,TIMMDC1,FASTKD3,COX17,NDUFB10,IMMP1L,OXA1L,COX18,NDUFB6,NDUFS5,NDUFAF3,COX14,NDUFB1,NDUFA13
REAC:R-HSA-611105	Respiratory electron transport	0.00783	2.10624	DOWN	NDUFB4,NDUFB7,TIMMDC1,COX6B1,COX7B,COQ10A,NDUFB10,COX18,COX6C,NDUFB6,NDUFS5,NDUFAF3,COX14,COX5A,NDUFB1,NDUFA13,SDHD
REAC:R-HSA-1268020	Mitochondrial protein import	0.0175	1.75696	DOWN	TIMM13,TOMM22,TIMM9,CHCHD5,COX17,CHCHD4,COQ2,MTX1,DNAJC19,CHCHD10
GO:0090151	establishment of protein localization to mitochondrial membrane	0.0181	1.74232	DOWN	AGK,HSP90AA1,TIMM13,TOMM22,TIMM9,NDUFA13
REAC:R-HSA-163200	Respiratory electron transport, ATP synthesis by chemiosmotic coupling, and heat production by uncoupling proteins.	0.0346	1.46092	DOWN	NDUFB4,NDUFB7,TIMMDC1,COX6B1,COX7B,COQ10A,NDUFB10,COX18,COX6C,NDUFB6,ATP5H,NDUFS5,NDUFAF3,COX14,COX5A,NDUFB1,NDUFA13,SDHD
GO:0010257	NADH dehydrogenase complex assembly	0.0413	1.38405	DOWN	NDUFB4,TIMM21,NDUFB7,COA1,FOXRED1,TIMMDC1,NDUFB10,OXA1L,NDUFB6,NDUFS5,NDUFAF3,NDUFB1,NDUFA13
GO:0032981	mitochondrial respiratory chain complex I assembly	0.0413	1.38405	DOWN	NDUFB4,TIMM21,NDUFB7,COA1,FOXRED1,TIMMDC1,NDUFB10,OXA1L,NDUFB6,NDUFS5,NDUFAF3,NDUFB1,NDUFA13
SENESCENCE
GO.ID	Description	p value	InvLog10_Pvalue	Phenotype	Genes
REAC:R-HSA-2559586	DNA Damage/Telomere Stress Induced Senescence	9.02e-05	4.04479	DOWN	HIST1H1D,CDKN1A,TP53,HIST1H2BC,HIST1H1B,HIST1H1C,HIST3H2BB,HIST1H2AE,HIST1H2AB
REAC:R-HSA-2559584	Formation of Senescence-Associated Heterochromatin Foci (SAHF)	0.00227	2.64397	DOWN	HIST1H1D,TP53,HIST1H1B,HIST1H1C,H1F0
REAC:R-HSA-157579	Telomere Maintenance	0.00508	2.29414	DOWN	POLD1,POLE2,POLD2,TERF2,NHP2,PRIM2,TERF2IP,HIST1H2BC,HIST1H2AD,HIST3H2BB,HIST1H4L,HIST1H2AE,HIST1H2AB
REAC:R-HSA-3214858	RMTs methylate histone arginines	0.00619	2.20831	DOWN	CCND1,WDR77,PRMT1,PRMT7,HIST2H2AB,PRMT3,HIST1H2AI,HIST1H2AD,HIST1H4L,HIST1H3I,HIST1H2AE,HIST1H2AB,HIST1H2AM
REAC:R-HSA-2559583	Cellular Senescence	0.0171	1.767	DOWN	HIST1H1D,CDKN1A,TP53,RPS6KA3,HIST1H2BC,HIST1H1B,HIST1H1C,H1F0,HIST3H2BB,TFDP1,EHMT2,HIST1H2AE,HIST1H2AB
REAC:R-HSA-5250913	Positive epigenetic regulation of rRNA expression	0.0408	1.38934	DOWN	ZNRD1,POLR2E,KAT2A,TBP,CD3EAP,CBX3,TAF1D,POLR1C,HIST1H2BC,HIST1H2AD,HIST3H2BB,EHMT2,HIST1H4L,HIST1H3I,HIST1H2AE,HIST1H2AB
ORGANIC ACID CATABOLIC PROCESSES
GO.ID	Description	p value	InvLog10_Pvalue	Phenotype	Genes
GO:0016054	organic acid catabolic process	0.000361	3.44249	DOWN	CROT,ACADVL,BCKDHB,CYP26A1,FAH,ALDH6A1,MCCC2,HADH,BDH2
GO:0046395	carboxylic acid catabolic process	0.000361	3.44249	DOWN	CROT,ACADVL,BCKDHB,CYP26A1,FAH,ALDH6A1,MCCC2,HADH,BDH2
GO:0044282	small molecule catabolic process	0.00155	2.80967	DOWN	CROT,ACADVL,BCKDHB,CYP26A1,FAH,ENO3,ALDH6A1,MCCC2,HADH,BDH2
GO:0072329	monocarboxylic acid catabolic process	0.0482	1.31695	DOWN	CROT,ACADVL,CYP26A1,DECR1,ACBD5,AKR1A1,MCEE,HADH,BDH2,DCXR,ECI2
QUINONE BIOSYNTHESIS
GO.ID	Description	p value	InvLog10_Pvalue	Phenotype	Genes
GO:1901663	quinone biosynthetic process	0.0255	1.59346	DOWN	COQ3,COQ10A,FDXR
GO:0006744	ubiquinone biosynthetic process	0.0255	1.59346	DOWN	COQ3,COQ10A,FDXR
GO:0006743	ubiquinone metabolic process	0.0255	1.59346	DOWN	COQ3,COQ10A,FDXR
P53 REGULATED CELL CYCLE & METABOLISM
GO.ID	Description	p value	InvLog10_Pvalue	Phenotype	Genes
REAC:R-HSA-5628897	TP53 Regulates Metabolic Genes	0.00326	2.48678	DOWN	RRM2B,GSR,GPI,AKT2,COX6B1,PRDX5,COX7B,PRKAA1,YWHAQ,TP53,LAMTOR1,G6PD,COX18,COX6C,MLST8,COX14,COX5A
REAC:R-HSA-6791312	TP53 Regulates Transcription of Cell Cycle Genes	0.00825	2.08355	DOWN	CDKN1A,TP53,BTG2
APOPTOSIS
GO.ID	Description	p value	InvLog10_Pvalue	Phenotype	Genes
REAC:R-HSA-140342	Apoptosis induced DNA fragmentation	0.0193	1.71444	DOWN	HIST1H1D,HIST1H1E,DFFB,HIST1H1B,HIST1H1C,H1F0
REAC:R-HSA-211227	Activation of DNA fragmentation factor	0.0193	1.71444	DOWN	HIST1H1D,HIST1H1E,DFFB,HIST1H1B,HIST1H1C,H1F0
OTHERS
GO.ID	Description	p value	InvLog10_Pvalue	Phenotype	Genes
REAC:R-HSA-72766	Translation	0.000731	3.13608	DOWN	PABPC1,MRPS34,EARS2,EEF1D,MRPL4,RPS19,AIMP2,RPL19,EIF2B1,FARSB,RPL21,MRPS12,RPL36,MRPL34,MRPS25,PTCD3,MRPS36,NARS2,MRPL39,N6AMT1,RPL26,SSR2,APEH,SEC11C,MRPL13,CHCHD1,MRP63,EIF1AX,AURKAIP1,RPS27,FARSA,MRPL14,EIF4EBP1,IARS,RPS26,VARS,MRPL45
REAC:R-HSA-5617833	Cilium Assembly	0.0118	1.92812	DOWN	PRKACA,KIFAP3,DYNC1I2,HSP90AA1,HAUS4,IFT74,IFT27,B9D1,DYNLRB1,SMO,TUBG1,ODF2,ARL3,BBS7,BBS4,CCT5,HAUS1,PDE6D,BBS1,BBS10,EXOC7,TMEM216,SFI1,CSNK1E,BBIP1,HAUS5
